# Supplementary material for: The Transcriptome of Human Epicardial, Mediastinal and Subcutaneous Adipose Tissues in Men with Coronary Artery Disease
Source: PLoS One. 2011 May 16;6(5):e19908. doi: 10.1371/journal.pone.0019908 (PMC3095619; doi:10.1371/journal.pone.0019908)
Supplement: Table S1 — SAM output listing all the significant up- and down-regulated probes in the comparisons EAT vs MAT. (XLS) [file pone.0019908.s004.xls]

## Sheet: Table S1
Table S1. SAM output listing all the significant up- and down-regulated probes in the comparison EAT vs MAT.
Current settings
Input parameters
Data type?								Two class unpaired
Arrays centered?								FALSE
Delta								0.161306
Minimum fold change								2
Test statistic								standard
Are data are log scale?								TRUE
Number of permutations								100
Input percentile for exchangeability factor s0								Automatic choice
Number of neighbors for KNN								10
Seed for Random number generator								1234567
Computed values
Estimate of pi0 (proportion of null genes)								0.942628
Exchangibility factor s0								0.0131406
s0 percentile								0
False Discovery Rate (%)								10.0996
List of Significant Genes for Delta = 0.161
Up-regulated probes (28)
		Illumina probe ID	Gene symbol	Score(d)	Numerator(r)	Denominator(s+s0)	Fold Change	q-value(%)
		ILMN_1747227	ADORA1	4.12442	1.5444	0.374453	2.91683	0
		ILMN_1880143	NA	3.11376	1.43528	0.460948	2.70435	10.0996
		ILMN_1776936	ANKRD38	3.07713	1.39223	0.452443	2.62484	10.0996
		ILMN_1664464	PTGDS	3.0428	1.00628	0.330709	2.00873	10.0996
		ILMN_1705676	MRAP	3.01343	1.22321	0.405921	2.33466	10.0996
		ILMN_1815679	LOC131873	2.94172	1.20526	0.409714	2.30579	10.0996
		ILMN_1811468	IRX3	2.88447	1.10323	0.382474	2.14836	10.0996
		ILMN_1790689	CRISPLD2	2.88235	1.06259	0.368655	2.08868	10.0996
		ILMN_1659769	MRAP	2.83567	1.06148	0.374331	2.08707	10.0996
		ILMN_1803213	MXRA5	2.82278	1.12567	0.39878	2.18203	10.0996
		ILMN_1702712	TRIM55	2.80191	1.31504	0.469338	2.4881	10.0996
		ILMN_1691846	G0S2	2.77939	1.32859	0.478014	2.51157	10.0996
		ILMN_1651958	MGP	2.75177	1.07484	0.390601	2.10649	10.0996
		ILMN_1766712	TCF21	2.70324	1.48973	0.55109	2.80836	10.0996
		ILMN_1684585	ACSL1	2.67369	1.00393	0.375484	2.00545	10.0996
		ILMN_2347622	TRIM55	2.66226	1.39706	0.524766	2.63365	10.0996
		ILMN_1773623	HSD17B1	2.65399	1.13088	0.426104	2.18992	10.0996
		ILMN_1728570	TCF21	2.65209	2.01535	0.759908	4.04278	10.0996
		ILMN_1668345	OAF	2.65138	1.1061	0.417178	2.15262	10.0996
		ILMN_1654324	HEYL	2.58745	1.08353	0.418765	2.11922	10.0996
		ILMN_1805466	SOX9	2.53238	1.11092	0.438686	2.15983	10.0996
		ILMN_1811387	TFF3	2.50868	1.42994	0.569996	2.69435	10.0996
		ILMN_1730229	CGNL1	2.50393	1.21176	0.483943	2.3162	10.0996
		ILMN_1759910	SERPINA5	2.46153	1.72041	0.698917	3.2953	10.0996
		ILMN_2347592	NMB	2.46082	1.17967	0.479381	2.26525	10.0996
		ILMN_1734744	CDH19	2.40872	1.72222	0.714996	3.29944	10.0996
		ILMN_1652777	CDC42EP2	2.38075	1.01349	0.425703	2.01879	10.0996
		ILMN_2071809	MGP	2.36922	1.03035	0.434891	2.04253	10.0996
