# Supplementary material for: The Transcriptome of Human Epicardial, Mediastinal and Subcutaneous Adipose Tissues in Men with Coronary Artery Disease
Source: PLoS One. 2011 May 16;6(5):e19908. doi: 10.1371/journal.pone.0019908 (PMC3095619; doi:10.1371/journal.pone.0019908)
Supplement: Table S2 — SAM output listing all the significant up- and down-regulated probes in the comparisons EAT vs SAT. (XLS) [file pone.0019908.s005.xls]

## Sheet: Table S2
Table S2. SAM output listing all the significant up- and down-regulated probes in the comparison EAT vs SAT.
Current settings
Input parameters
Data type?								Two class unpaired
Arrays centered?								FALSE
Delta								0.48372
Minimum fold change								2
Test statistic								standard
Are data are log scale?								TRUE
Number of permutations								100
Input percentile for exchangeability factor s0								Automatic choice
Number of neighbors for KNN								10
Seed for Random number generator								1234567
Computed values
Estimate of pi0 (proportion of null genes)								0.872142
Exchangibility factor s0								0.0109534
s0 percentile								0
False Discovery Rate (%)								4.38262
List of Significant Genes for Delta = 0.484
Up-regulated probes (85)
		Illumina probe ID	Gene symbol	Score(d)	Numerator(r)	Denominator(s+s0)	Fold Change	q-value(%)
		ILMN_1721495	ADAMTSL2	7.49353	1.33441	0.178075	2.52172	0
		ILMN_1696657	LRRN2	7.38781	1.08066	0.146276	2.115	0
		ILMN_1784630	KBTBD11	7.2981	1.02865	0.140947	2.04011	0
		ILMN_1662731	COL4A3	6.32362	1.22418	0.193589	2.33623	0
		ILMN_1715476	LOC649970	6.13733	2.46994	0.402445	5.54021	0
		ILMN_1700268	QPRT	6.05803	1.07752	0.177867	2.11041	0
		ILMN_1695945	MEIS2	6.05571	1.08964	0.179935	2.1282	0
		ILMN_1753143	RHPN2	6.01441	1.10076	0.18302	2.14468	0
		ILMN_1704154	TNFRSF19	5.95406	1.33602	0.224388	2.52453	0
		ILMN_2326273	CHI3L2	5.64563	1.29394	0.229192	2.45196	0
		ILMN_1664464	PTGDS	5.559	2.93478	0.527934	7.6464	0
		ILMN_1807689	PKNOX2	5.47279	1.10273	0.201494	2.14761	0
		ILMN_1800091	RARRES1	5.16284	2.19129	0.424435	4.56713	0
		ILMN_1732066	CKMT1A	5.13384	1.92999	0.375935	3.81053	0
		ILMN_1778308	COL4A4	5.12131	1.10821	0.216392	2.15578	0
		ILMN_1714433	MARCKSL1	5.05857	1.03624	0.204847	2.05087	0
		ILMN_1670926	GALNAC4S-6ST	5.0125	1.06758	0.212983	2.09591	0
		ILMN_1671151	RARB	4.99889	1.42003	0.28407	2.67592	0
		ILMN_1728570	TCF21	4.97721	2.65129	0.532685	6.28227	0
		ILMN_2087656	SLCO2B1	4.9757	1.17867	0.236886	2.26368	0
		ILMN_1687848	C7	4.94467	1.89459	0.383159	3.71817	0
		ILMN_1763491	CKMT1B	4.81067	1.29617	0.269436	2.45576	0
		ILMN_1655595	SERPINE2	4.70295	1.48261	0.315251	2.79454	0
		ILMN_1766712	TCF21	4.68847	1.86538	0.397865	3.64363	0
		ILMN_1743620	RARRES1	4.6848	1.89893	0.405338	3.72936	0
		ILMN_1804735	CBS	4.53083	1.09036	0.240654	2.12928	0
		ILMN_2390526	RARB	4.482	1.02811	0.229387	2.03935	0
		ILMN_1656837	RBP1	4.45239	1.83271	0.411623	3.56205	0
		ILMN_2168217	EBI2	4.41313	1.07476	0.243538	2.10638	0
		ILMN_1702712	TRIM55	4.37297	1.70294	0.389424	3.25563	0
		ILMN_2322996	EYA2	4.37259	1.08947	0.249159	2.12796	0
		ILMN_2347622	TRIM55	4.35233	1.93741	0.445143	3.83017	0
		ILMN_1719351	TCF21	4.33677	1.24772	0.287708	2.37466	0
		ILMN_1776936	ANKRD38	4.27554	1.37738	0.322153	2.59796	0
		ILMN_1734744	CDH19	4.20089	2.04474	0.48674	4.12599	0
		ILMN_1670490	PDPN	4.16493	1.34854	0.323784	2.54654	0
		ILMN_1798706	EBI2	4.16371	1.1312	0.27168	2.1904	0
		ILMN_1781149	INMT	4.16147	1.83281	0.440423	3.5623	0
		ILMN_1677505	CCL21	4.0953	2.35476	0.574991	5.11508	0
		ILMN_2158902	PXDNL	4.06283	1.35901	0.334498	2.56509	0
		ILMN_1773623	HSD17B1	3.9859	1.40718	0.353039	2.65218	0
		ILMN_1803855	FAIM2	3.98421	1.14637	0.287728	2.21356	0
		ILMN_1778924	PDE1A	3.9779	1.08413	0.272538	2.1201	0
		ILMN_1811387	TFF3	3.91505	2.09592	0.535348	4.27498	0
		ILMN_1804601	LOC649923	3.87273	2.85462	0.737107	7.23312	0
		ILMN_1748538	ALDH1A2	3.82975	1.26076	0.3292	2.39621	0
		ILMN_1740717	ADH1C	3.69775	1.00099	0.270703	2.00137	0
		ILMN_2197128	OSR1	3.66447	1.46462	0.399681	2.75991	0
		ILMN_2320888	CXCR4	3.57281	1.26954	0.355334	2.41084	0
		ILMN_1747227	ADORA1	3.52024	1.29159	0.366904	2.44797	0
		ILMN_2188333	CD69	3.49878	1.45656	0.416306	2.74454	0
		ILMN_1691410	BAMBI	3.46161	1.84602	0.533282	3.59506	0.573777
		ILMN_1801584	CXCR4	3.3223	1.6709	0.502935	3.18414	0.573777
		ILMN_1790778	PNMA2	3.3045	1.0132	0.306613	2.01839	0.573777
		ILMN_1736911	TMOD1	3.30315	1.13527	0.343694	2.1966	0.573777
		ILMN_1660114	MMRN1	3.19749	1.34227	0.419788	2.53549	0.573777
		ILMN_1652199	LOC642113	3.19424	3.42326	1.0717	10.7276	0.573777
		ILMN_1654324	HEYL	3.18207	1.19125	0.374363	2.2835	0.573777
		ILMN_1730229	CGNL1	3.1537	1.20277	0.381385	2.30182	0.573777
		ILMN_1752622	PROX1	3.143	1.03601	0.329624	2.05055	0.573777
		ILMN_2393765	IGLL1	3.04616	3.21005	1.0538	9.25385	0.573777
		ILMN_1702487	SGK	3.04309	1.15051	0.378073	2.21992	0.573777
		ILMN_2305225	NDRG4	3.03133	1.35883	0.448261	2.56477	0.573777
		ILMN_1704629	SLC1A7	2.93519	1.30157	0.443437	2.46498	1.07011
		ILMN_1690223	CNTNAP2	2.89981	1.67583	0.577912	3.19504	1.07011
		ILMN_1701603	ALPL	2.8721	1.33538	0.464948	2.52342	1.47821
		ILMN_1656287	SPOCK2	2.84524	1.37539	0.483402	2.59439	1.47821
		ILMN_1739508	LOC652493	2.83868	3.30622	1.1647	9.89172	1.47821
		ILMN_1699214	LOC647450	2.83824	3.19203	1.12465	9.13897	1.47821
		ILMN_2176592	BCHE	2.81276	1.07127	0.380859	2.10128	1.47821
		ILMN_2105441	IGJ	2.77033	2.93779	1.06045	7.66236	1.47821
		ILMN_1710734	GZMK	2.76763	1.26669	0.45768	2.40608	1.47821
		ILMN_2218856	CCL3L1	2.71895	1.04208	0.383266	2.0592	1.93809
		ILMN_1801443	TSKU	2.64373	1.01866	0.385314	2.02604	2.2712
		ILMN_1788874	SERPINA3	2.63864	1.8403	0.697442	3.58084	2.2712
		ILMN_2098126	CCL5	2.62282	1.3565	0.517191	2.56062	2.2712
		ILMN_1716276	CCL4L2	2.61534	1.06053	0.405502	2.08569	2.2712
		ILMN_2100209	CCL4L1	2.61117	1.47229	0.563842	2.77461	2.2712
		ILMN_1731948	PCK1	2.60159	1.02878	0.395443	2.0403	2.2712
		ILMN_1694778	LOC646723	2.60079	1.33129	0.511881	2.51628	2.2712
		ILMN_1688242	C6	2.5882	1.05851	0.408975	2.08278	2.2712
		ILMN_1806667	FRAS1	2.34139	1.01309	0.432687	2.01823	4.38262
		ILMN_1658356	DKFZP586H2123	2.32964	1.07919	0.463244	2.11285	4.38262
		ILMN_1743199	EGR2	2.31904	1.66692	0.7188	3.17537	4.38262
		ILMN_2105573	CCL3L3	2.3137	1.28613	0.555875	2.43872	4.38262
Down-regulated probes (114)
		Illumina probe ID	Gene Symbol	Score(d)	Numerator(r)	Denominator(s+s0)	Fold Change	q-value(%)
		ILMN_1753613	HOXA5	-8.58901	-2.97957	0.346905	0.126782	0
		ILMN_1707734	NNAT	-8.07225	-1.90987	0.236596	0.266117	0
		ILMN_1704376	GLDN	-7.07358	-1.38816	0.196245	0.382052	0
		ILMN_2148527	H19	-7.03321	-1.11598	0.158673	0.461378	0
		ILMN_1727360	MAOB	-6.76279	-1.06	0.156739	0.479633	0
		ILMN_1691413	NNAT	-6.36399	-3.00024	0.471441	0.124979	0
		ILMN_1739496	PRRX1	-6.32798	-1.12967	0.17852	0.457019	0
		ILMN_1760647	HOXA3	-6.14569	-1.03685	0.168711	0.487391	0
		ILMN_1748323	CXCL14	-6.12527	-3.01793	0.492702	0.123456	0
		ILMN_1912185	NA	-5.99494	-1.14827	0.191541	0.451165	0
		ILMN_1906437	NA	-5.87832	-1.26274	0.214813	0.416752	0
		ILMN_1794492	HOXC6	-5.87142	-3.53268	0.601673	0.0864089	0
		ILMN_1719975	HOXC4	-5.85834	-1.3911	0.237457	0.381273	0
		ILMN_1790338	PRRX2	-5.78797	-1.86465	0.322159	0.274591	0
		ILMN_1657087	ZNF533	-5.71025	-1.10813	0.194059	0.463896	0
		ILMN_2380237	C1QTNF1	-5.50229	-1.09528	0.199059	0.468046	0
		ILMN_1674908	HOXB5	-5.41455	-1.47424	0.272274	0.359923	0
		ILMN_1716465	RBP7	-5.35594	-1.6815	0.313951	0.311758	0
		ILMN_1798496	HOXB8	-5.33993	-2.11993	0.396996	0.230058	0
		ILMN_1761312	CRHBP	-5.33157	-1.40455	0.263441	0.377735	0
		ILMN_2046611	MCOLN3	-5.31691	-1.45666	0.273969	0.364334	0
		ILMN_1778154	LOC399888	-5.30062	-1.87856	0.354403	0.271956	0
		ILMN_1676256	TPSAB1	-5.15252	-1.37611	0.267076	0.385255	0
		ILMN_1659371	ADRA2A	-5.14261	-1.06837	0.207748	0.476858	0
		ILMN_1718285	HOXC8	-5.1261	-2.74175	0.53486	0.149504	0
		ILMN_1678191	GDF10	-5.11381	-1.92879	0.377172	0.262649	0
		ILMN_1680948	LMOD1	-5.05684	-1.08901	0.215354	0.470084	0
		ILMN_1718198	NPY5R	-5.03888	-1.67719	0.33285	0.312691	0
		ILMN_2204576	HSD17B13	-4.97334	-1.54594	0.310846	0.342473	0
		ILMN_1713764	LOC440928	-4.94179	-1.61871	0.327556	0.325626	0
		ILMN_1683844	HSD17B13	-4.91282	-2.08318	0.424029	0.235994	0
		ILMN_1766264	PI16	-4.89879	-1.48475	0.303086	0.357309	0
		ILMN_1739423	RN7SK	-4.88432	-3.28112	0.671766	0.102869	0
		ILMN_1815570	HOXA6	-4.85549	-1.2916	0.266008	0.408498	0
		ILMN_1765557	OLFML2B	-4.85489	-1.24665	0.256783	0.421425	0
		ILMN_1725090	CTHRC1	-4.69227	-2.39758	0.510963	0.189783	0
		ILMN_1702125	HOXB7	-4.66452	-2.2452	0.481336	0.210924	0
		ILMN_2301722	PDE8B	-4.63078	-1.43051	0.308913	0.371001	0
		ILMN_1689336	HOXA10	-4.61864	-1.57198	0.340356	0.336346	0
		ILMN_1782412	IRX2	-4.59288	-1.11725	0.243257	0.460971	0
		ILMN_2117508	CTHRC1	-4.55516	-2.08503	0.45773	0.235691	0
		ILMN_1775962	MCOLN3	-4.5513	-1.12516	0.247218	0.45845	0
		ILMN_1813104	GALNTL2	-4.50302	-1.56962	0.34857	0.336898	0
		ILMN_1688780	S100A4	-4.50298	-1.0316	0.229092	0.489169	0
		ILMN_1739582	HOXA9	-4.46716	-1.78897	0.400472	0.289378	0
		ILMN_2051972	GPC3	-4.45921	-1.08785	0.243956	0.470461	0
		ILMN_1672908	TWIST1	-4.36773	-1.24327	0.28465	0.422413	0
		ILMN_2365307	CD276	-4.35817	-1.03053	0.236459	0.489531	0
		ILMN_1746085	IGFBP3	-4.34991	-1.02029	0.234553	0.493019	0
		ILMN_1763587	TNMD	-4.3433	-1.54291	0.355239	0.343193	0
		ILMN_2304495	PPP1R1B	-4.33858	-1.87741	0.432725	0.272171	0
		ILMN_1803818	NMNAT2	-4.33513	-1.03681	0.239164	0.487405	0
		ILMN_1862737	NA	-4.32677	-1.23775	0.286069	0.424033	0
		ILMN_1652464	TUBA3E	-4.25353	-1.02563	0.241123	0.491197	0
		ILMN_1806030	PPL	-4.2275	-1.83515	0.434098	0.280263	0
		ILMN_1684306	S100A4	-4.22718	-1.04222	0.246551	0.485581	0
		ILMN_1892403	SNORD13	-4.21733	-1.32904	0.315136	0.398034	0
		ILMN_1773079	COL3A1	-4.13921	-1.21934	0.294583	0.429479	0
		ILMN_1682987	PDZRN4	-4.13686	-1.51738	0.366796	0.349319	0
		ILMN_1733756	COL12A1	-4.12403	-1.16352	0.282133	0.446421	0
		ILMN_1810172	SFRP4	-4.11932	-1.19642	0.290442	0.436356	0
		ILMN_2074860	RN7SK	-4.11514	-2.43096	0.590735	0.185442	0
		ILMN_1718898	HOXC9	-4.10011	-1.04157	0.254033	0.4858	0
		ILMN_1735996	NOX4	-4.00117	-1.19257	0.298056	0.437521	0
		ILMN_1714067	NTRK2	-3.95665	-1.03806	0.262358	0.486982	0
		ILMN_1711331	MAP1LC3C	-3.77697	-1.0246	0.271276	0.491547	0
		ILMN_1701308	COL1A1	-3.76399	-1.557	0.413657	0.339857	0
		ILMN_1767113	AOX1	-3.72887	-1.1409	0.305963	0.453477	0
		ILMN_1680339	PDGFRL	-3.6668	-1.10348	0.300938	0.465392	0
		ILMN_1812461	WISP2	-3.61495	-1.47391	0.407726	0.360005	0
		ILMN_2174805	CD300LG	-3.60101	-1.1896	0.33035	0.438426	0
		ILMN_2411236	NRCAM	-3.56105	-1.46798	0.412231	0.361489	0
		ILMN_1831751	NA	-3.48773	-1.06581	0.305588	0.477705	0
		ILMN_1758895	CTSK	-3.43344	-1.27036	0.369996	0.414557	0
		ILMN_1682176	CLEC3B	-3.42612	-1.06644	0.311268	0.477496	0
		ILMN_1695475	SEMA3C	-3.39214	-1.12987	0.333084	0.456958	0
		ILMN_1657111	C14orf78	-3.3893	-1.55656	0.459255	0.339962	0
		ILMN_2169801	TPSAB1	-3.38448	-1.3395	0.395778	0.395157	0
		ILMN_1680424	CTSG	-3.36753	-1.27852	0.379661	0.412219	0
		ILMN_1767556	C10orf10	-3.36086	-1.12234	0.333944	0.459349	0
		ILMN_1773814	MUSTN1	-3.22596	-1.12394	0.348406	0.458838	0.6366
		ILMN_2376723	CDKN2B	-3.21311	-1.08338	0.337174	0.471923	0.6366
		ILMN_1815527	HBD	-3.21189	-2.19714	0.684064	0.21807	0.6366
		ILMN_1671295	CCDC3	-3.19834	-1.1666	0.36475	0.445471	0.6366
		ILMN_1692223	LCN2	-3.15481	-1.33928	0.42452	0.395218	0.6366
		ILMN_2104356	COL1A2	-3.12502	-1.2597	0.403102	0.417631	0.6366
		ILMN_2089752	LOC285016	-3.02825	-1.00686	0.332487	0.49763	0.6366
		ILMN_1732988	KIAA1666	-2.95593	-1.19117	0.402975	0.437948	0.6366
		ILMN_1699665	CLIC6	-2.92309	-1.30233	0.445532	0.405471	0.6366
		ILMN_1722809	NRCAM	-2.88846	-1.072	0.371132	0.475659	0.6366
		ILMN_1810942	CYP3A5	-2.8595	-1.04499	0.365446	0.484648	0.6366
		ILMN_1725661	LOC728358	-2.82997	-2.16199	0.763964	0.223447	0.6366
		ILMN_1706635	ELA2	-2.82454	-1.13322	0.401207	0.455896	1.07011
		ILMN_1679357	LOC728358	-2.81746	-2.20626	0.783067	0.216695	1.07011
		ILMN_2368834	MYH11	-2.80535	-1.32989	0.474055	0.397798	1.07011
		ILMN_1693262	LOC653600	-2.78737	-1.58251	0.567743	0.333901	1.07011
		ILMN_1733415	MFAP5	-2.78409	-1.17055	0.420442	0.444252	1.07011
		ILMN_1696512	ERAF	-2.77616	-1.47342	0.530739	0.360128	1.07011
		ILMN_2091454	HBM	-2.76882	-1.23344	0.445474	0.425303	1.07011
		ILMN_1723198	CDKN2B	-2.72296	-1.07335	0.394185	0.475214	1.07011
		ILMN_1795325	ACTG2	-2.72269	-2.55777	0.939427	0.169837	1.07011
		ILMN_2165289	DEFA3	-2.70979	-2.1996	0.811726	0.217698	1.53907
		ILMN_2102721	LOC728358	-2.6753	-2.09238	0.782109	0.234494	1.53907
		ILMN_1751785	DMRT2	-2.65891	-1.87961	0.706912	0.271757	1.53907
		ILMN_2193213	DEFA1	-2.64945	-2.38458	0.900028	0.191501	1.53907
		ILMN_1777397	MSX1	-2.53315	-1.01114	0.399164	0.496153	1.93809
		ILMN_1688580	CAMP	-2.52131	-1.43921	0.570818	0.36877	1.93809
		ILMN_1685834	AMPH	-2.48918	-1.2004	0.482249	0.435154	1.93809
		ILMN_1660086	MYH11	-2.47685	-1.44761	0.584454	0.366629	2.2712
		ILMN_2127842	HBA2	-2.46754	-1.13252	0.458967	0.456119	2.2712
		ILMN_2367126	ALAS2	-2.43475	-1.5651	0.642816	0.337955	2.2712
		ILMN_1717990	CALD1	-2.29369	-1.04789	0.456859	0.483674	2.71132
		ILMN_1753347	DEFA4	-2.22121	-1.04632	0.471059	0.484202	2.71132
		ILMN_1652431	CA1	-2.15203	-1.08981	0.506408	0.469825	4.38262
