# Supplementary material for: The Transcriptome of Human Epicardial, Mediastinal and Subcutaneous Adipose Tissues in Men with Coronary Artery Disease
Source: PLoS One. 2011 May 16;6(5):e19908. doi: 10.1371/journal.pone.0019908 (PMC3095619; doi:10.1371/journal.pone.0019908)
Supplement: Table S3 — SAM output listing all the significant up- and down-regulated probes in the comparisons MAT vs SAT. (XLS) [file pone.0019908.s006.xls]

## Sheet: Table S3
Table S3. SAM output listing all the significant up- and down-regulated probes in the comparison MAT vs SAT.
Current settings
Input parameters
Data type?								Two class unpaired
Arrays centered?								FALSE
Delta								0.387213
Minimum fold change								2
Test statistic								standard
Are data are log scale?								TRUE
Number of permutations								100
Input percentile for exchangeability factor s0								Automatic choice
Number of neighbors for KNN								10
Seed for Random number generator								1234567
Computed values
Estimate of pi0 (proportion of null genes)								0.869765
Exchangibility factor s0								0.01045
s0 percentile								0
False Discovery Rate (%)								4.58737
List of Significant Genes for Delta = 0.387
Up-regulated probes (143)
		Illumina probe ID	Gene symbol	Score(d)	Numerator(r)	Denominator(s+s0)	Fold Change	q-value(%)
		ILMN_1656287	SPOCK2	4.71183	1.95664	0.41526	3.88156	0
		ILMN_1664464	PTGDS	4.1072	1.9285	0.469541	3.80659	0
		ILMN_1804601	LOC649923	4.04355	3.22791	0.798286	9.3691	0
		ILMN_1800317	WNT5A	4.00034	1.05564	0.263888	2.07864	0
		ILMN_1797822	KIAA0746	3.95842	1.76006	0.444637	3.38712	0
		ILMN_1785570	SUSD3	3.94193	1.10669	0.280749	2.15351	0
		ILMN_1719998	C9orf45	3.9367	1.07922	0.274144	2.1129	0
		ILMN_1756501	ST6GAL1	3.82389	1.13534	0.296907	2.1967	0
		ILMN_2401779	FAM102A	3.76732	1.00824	0.267628	2.01146	1.47418
		ILMN_2386982	PRKCZ	3.76633	1.07437	0.285256	2.1058	1.47418
		ILMN_2044453	LPAR5	3.73159	1.3388	0.358775	2.52941	1.47418
		ILMN_2393765	IGLL1	3.69036	3.76034	1.01896	13.5511	1.47418
		ILMN_2105441	IGJ	3.62864	3.66516	1.01006	12.6859	1.47418
		ILMN_1652199	LOC642113	3.59887	4.00482	1.1128	16.0536	1.47418
		ILMN_1795937	VIL2	3.55014	1.58986	0.447831	3.01021	1.47418
		ILMN_1699214	LOC647450	3.54602	4.04253	1.14002	16.4787	1.47418
		ILMN_1733110	RASSF7	3.51317	1.01108	0.287798	2.01542	1.47418
		ILMN_1739508	LOC652493	3.50476	4.0815	1.16456	16.9299	1.47418
		ILMN_1684349	IL2RB	3.39009	1.22309	0.360784	2.33446	1.95453
		ILMN_1721978	CARD11	3.35815	1.0848	0.323035	2.12108	1.95453
		ILMN_1787345	FKBP11	3.32062	1.07141	0.322655	2.10149	1.95453
		ILMN_1711514	COCH	3.284	1.02012	0.310634	2.02809	1.95453
		ILMN_1687848	C7	3.24932	1.10205	0.339162	2.14659	1.95453
		ILMN_1656837	RBP1	3.20524	1.21695	0.379676	2.32455	1.95453
		ILMN_1795089	FLJ21438	3.08753	1.59735	0.517358	3.02588	2.4616
		ILMN_1655595	SERPINE2	3.08174	1.04297	0.338436	2.06047	2.4616
		ILMN_1775542	FAIM3	3.08164	1.98576	0.644384	3.96071	2.4616
		ILMN_2196550	C13orf18	3.07184	1.11527	0.363061	2.16635	2.4616
		ILMN_1811364	SGPP2	3.06133	1.27736	0.417257	2.42395	2.4616
		ILMN_1785439	CD79B	3.05596	1.59189	0.520912	3.01443	2.4616
		ILMN_1776181	BIRC3	3.031	1.48328	0.48937	2.79583	2.4616
		ILMN_2083066	IGLL3	3.02873	2.55604	0.843933	5.88093	2.4616
		ILMN_1773388	C13orf18	3.02772	1.07266	0.354281	2.10331	2.4616
		ILMN_2366212	CD79B	3.01536	1.69166	0.561013	3.23027	2.4616
		ILMN_1676159	MST4	3.00933	1.02494	0.340587	2.03487	2.4616
		ILMN_1683664	LOC650369	2.95926	1.32541	0.447887	2.50605	2.4616
		ILMN_1743797	LOC652102	2.94648	2.08662	0.708175	4.24753	2.4616
		ILMN_1680274	LOC652694	2.94161	3.5078	1.19248	11.3751	2.4616
		ILMN_1734878	CD79A	2.93316	2.35704	0.803586	5.1232	2.4616
		ILMN_2208413	ARHGAP15	2.92127	1.10753	0.379127	2.15477	2.4616
		ILMN_1795762	PLEK	2.91022	1.04203	0.358059	2.05912	2.4616
		ILMN_1792538	CD7	2.90726	1.35596	0.466406	2.55968	2.4616
		ILMN_1700428	HLA-DOB	2.9067	1.54692	0.532192	2.92193	2.4616
		ILMN_1782704	CD19	2.90018	2.21566	0.763971	4.64493	2.4616
		ILMN_1715131	CCR7	2.89238	1.72236	0.595482	3.29976	2.4616
		ILMN_1791329	FCRL2	2.88707	1.34328	0.465275	2.53728	2.4616
		ILMN_1687533	SEMA4D	2.88287	1.12923	0.391706	2.18743	2.4616
		ILMN_1707491	KIAA0125	2.87763	1.05096	0.365216	2.0719	2.4616
		ILMN_1668277	BLK	2.87401	1.51943	0.528678	2.86677	2.4616
		ILMN_1691071	FCRLA	2.86489	2.43222	0.848974	5.39723	2.4616
		ILMN_1665943	MAP4K1	2.8547	1.38014	0.483461	2.60293	3.18207
		ILMN_1780397	TRAF3IP3	2.83068	1.39286	0.492058	2.62599	3.18207
		ILMN_1769259	ANO9	2.81553	1.08874	0.386691	2.12688	3.18207
		ILMN_2354478	CYFIP2	2.81139	1.34579	0.478693	2.54169	3.18207
		ILMN_1772686	FGD3	2.80935	1.00856	0.359001	2.0119	3.18207
		ILMN_1796925	CXADR	2.80305	1.28663	0.45901	2.43957	3.18207
		ILMN_1674228	LOC651751	2.79752	2.58202	0.922967	5.98775	3.18207
		ILMN_2342271	BCL11A	2.79635	1.10617	0.395577	2.15274	3.18207
		ILMN_1710017	CD79B	2.7723	1.47452	0.531877	2.77891	3.18207
		ILMN_1799725	DOCK2	2.7626	1.00818	0.364937	2.01137	3.18207
		ILMN_2183687	LIME1	2.76071	1.30035	0.471021	2.46289	3.18207
		ILMN_1659227	CD79A	2.74754	1.48167	0.539273	2.79272	3.18207
		ILMN_1794927	LOC90925	2.74684	1.34217	0.488624	2.53533	3.18207
		ILMN_1690907	CCR6	2.74507	1.50716	0.549044	2.84251	3.18207
		ILMN_2196078	SLAMF6	2.73468	1.61633	0.59105	3.06594	3.18207
		ILMN_2325506	BCAS4	2.72551	1.51274	0.555028	2.85351	3.18207
		ILMN_2109416	NAPSB	2.72122	1.81149	0.665692	3.51006	3.18207
		ILMN_1768016	TNFRSF17	2.71794	1.44462	0.531513	2.72191	3.18207
		ILMN_1672417	PTPRCAP	2.71203	1.18351	0.436394	2.27129	3.18207
		ILMN_1746565	CD6	2.7069	1.24379	0.45949	2.3682	3.18207
		ILMN_1711573	CD96	2.67963	1.13524	0.423657	2.19656	3.18207
		ILMN_1678841	UBD	2.67858	1.97039	0.735609	3.91874	3.18207
		ILMN_2342579	IL7R	2.67247	1.41302	0.528731	2.66294	3.18207
		ILMN_1786176	CD37	2.66347	1.57003	0.589465	2.9691	3.18207
		ILMN_1695025	CD2	2.66242	1.7123	0.643137	3.27683	3.18207
		ILMN_1750678	TIMD4	2.66136	1.78059	0.669052	3.43566	3.18207
		ILMN_2415786	CD96	2.66036	1.31028	0.492518	2.47989	3.18207
		ILMN_1723043	NAPSB	2.6502	1.29793	0.489747	2.45875	3.18207
		ILMN_2255133	BCL11A	2.64637	1.60812	0.60767	3.04855	3.18207
		ILMN_2337928	CXCR5	2.64524	1.55646	0.5884	2.94131	3.18207
		ILMN_1881526	NA	2.64498	1.0478	0.396147	2.06738	3.18207
		ILMN_1732066	CKMT1A	2.63775	1.30871	0.496146	2.4772	3.18207
		ILMN_1760509	EOMES	2.61086	1.07846	0.413068	2.11178	3.18207
		ILMN_1674983	LOC387841	2.60762	1.03783	0.397997	2.05313	3.18207
		ILMN_1748283	PIM2	2.60691	1.32688	0.508985	2.50859	3.18207
		ILMN_1800091	RARRES1	2.60581	1.37321	0.526979	2.59046	3.18207
		ILMN_1719905	TLR10	2.60161	1.68562	0.647914	3.21678	3.95348
		ILMN_2414762	TLR10	2.58716	1.60284	0.619536	3.0374	3.95348
		ILMN_1710434	TBC1D10C	2.58138	1.48506	0.575296	2.79928	3.95348
		ILMN_1801584	CXCR4	2.57983	1.69561	0.657255	3.23913	3.95348
		ILMN_1780368	GPR18	2.57864	1.37772	0.534281	2.59857	3.95348
		ILMN_2098126	CCL5	2.57294	1.59902	0.621476	3.02938	3.95348
		ILMN_1813704	KIAA1199	2.56553	2.43492	0.94909	5.40735	3.95348
		ILMN_1787461	RUNX3	2.56291	1.53402	0.598545	2.89591	3.95348
		ILMN_1681301	AIM2	2.55995	1.59753	0.624048	3.02625	3.95348
		ILMN_1700147	VPREB3	2.55596	1.97229	0.771643	3.92389	3.95348
		ILMN_1715476	LOC649970	2.55075	1.58342	0.620765	2.99679	3.95348
		ILMN_1688959	CD27	2.54267	1.28059	0.503639	2.42938	3.95348
		ILMN_1666594	IRF8	2.54259	1.38917	0.54636	2.61928	3.95348
		ILMN_2327860	MAL	2.53629	1.73713	0.684911	3.33372	3.95348
		ILMN_1811049	POU2AF1	2.52454	1.04246	0.412929	2.05973	3.95348
		ILMN_2376204	LTB	2.51928	1.83872	0.72986	3.57693	4.11083
		ILMN_2321578	P2RY10	2.5154	1.0861	0.431782	2.123	4.11083
		ILMN_1691693	FCRL3	2.51286	1.14227	0.454569	2.20728	4.11083
		ILMN_1761314	NFS1	2.4934	1.17025	0.469339	2.2505	4.11083
		ILMN_1770768	SLAMF1	2.48832	1.2136	0.487718	2.31915	4.11083
		ILMN_2264011	GRAP	2.48675	1.18367	0.475993	2.27155	4.11083
		ILMN_2375825	CD37	2.4815	1.42012	0.572284	2.67608	4.11083
		ILMN_1778599	SP140	2.48077	1.21376	0.489267	2.31941	4.11083
		ILMN_1795464	LTA	2.47552	1.15633	0.467105	2.22889	4.11083
		ILMN_1661342	40062	2.47441	1.00281	0.405274	2.00391	4.11083
		ILMN_1716563	PRKCB1	2.47071	1.03504	0.418924	2.04917	4.11083
		ILMN_1677505	CCL21	2.4667	2.01822	0.818189	4.05085	4.11083
		ILMN_1702301	DOCK10	2.44362	1.07828	0.441261	2.11151	4.12211
		ILMN_2320888	CXCR4	2.44309	1.26207	0.516588	2.3984	4.12211
		ILMN_2061043	CD48	2.4426	1.61996	0.663212	3.07366	4.12211
		ILMN_1710734	GZMK	2.43893	1.56101	0.64004	2.95061	4.12211
		ILMN_1759075	TNFRSF13B	2.42659	1.60249	0.660386	3.03666	4.12211
		ILMN_1769911	SLC38A1	2.42446	1.2526	0.516653	2.38271	4.12211
		ILMN_2376205	LTB	2.42402	2.19829	0.90688	4.58936	4.12211
		ILMN_1707448	CRKRS	2.41926	1.30821	0.540748	2.47634	4.12211
		ILMN_2413808	CD53	2.38056	1.01293	0.425499	2.018	4.38872
		ILMN_1751400	SKAP1	2.37828	1.20596	0.507073	2.30691	4.38872
		ILMN_1752899	BCL11A	2.36125	2.00355	0.848514	4.00986	4.38872
		ILMN_1688279	PVRIG	2.36106	1.27739	0.541026	2.42401	4.38872
		ILMN_1699160	ITK	2.35461	1.0808	0.459015	2.11521	4.38872
		ILMN_1665761	BCL11B	2.35179	1.60272	0.68149	3.03716	4.38872
		ILMN_1691341	IL7R	2.34818	1.62698	0.692866	3.08865	4.38872
		ILMN_1684943	TRAT1	2.34773	1.00733	0.429067	2.01019	4.38872
		ILMN_2325837	CD3D	2.33176	2.18816	0.938415	4.55724	4.38872
		ILMN_1759312	AMPD1	2.32743	1.25655	0.539889	2.38924	4.38872
		ILMN_2125747	LOC606724	2.32735	1.11686	0.479884	2.16874	4.38872
		ILMN_2193233	MGC29506	2.32637	1.76379	0.758173	3.3959	4.38872
		ILMN_1777519	ITGB7	2.32472	1.11295	0.478744	2.16287	4.58737
		ILMN_1804339	CAMK1G	2.31702	1.49255	0.644168	2.81386	4.58737
		ILMN_2369666	CR2	2.31564	2.12047	0.915716	4.34836	4.58737
		ILMN_2079655	KLRB1	2.31314	1.37457	0.594245	2.59291	4.58737
		ILMN_1690223	CNTNAP2	2.30945	1.67746	0.726346	3.19865	4.58737
		ILMN_1773352	CCL5	2.30717	1.30086	0.563835	2.46376	4.58737
		ILMN_1776939	MS4A1	2.30352	1.31311	0.570047	2.48477	4.58737
		ILMN_1676924	CD247	2.29362	1.69167	0.737557	3.23031	4.58737
		ILMN_1743620	RARRES1	2.29115	1.15356	0.503483	2.22462	4.58737
		ILMN_1782729	CLECL1	2.28936	1.41771	0.619261	2.67161	4.58737
Down-regulated probes (94)
		Illumina probe ID	Gene Symbol	Score(d)	Numerator(r)	Denominator(s+s0)	Fold Change	q-value(%)
		ILMN_1688480	CCND1	-5.52905	-1.03632	0.187432	0.487569	0
		ILMN_1714067	NTRK2	-4.98494	-1.37507	0.275844	0.385535	0
		ILMN_2070521	BHMT2	-4.94275	-1.11485	0.225552	0.461741	0
		ILMN_1757736	IRX5	-4.80123	-1.31283	0.273437	0.402529	0
		ILMN_1798496	HOXB8	-4.72576	-1.91186	0.404561	0.26575	0
		ILMN_1671800	LOC643911	-4.57507	-1.36891	0.299211	0.387183	0
		ILMN_2051972	GPC3	-4.54501	-1.20555	0.265247	0.433604	0
		ILMN_1713764	LOC440928	-4.52	-1.56999	0.347342	0.336812	0
		ILMN_2117508	CTHRC1	-4.47296	-2.00315	0.447836	0.249454	0
		ILMN_1778154	LOC399888	-4.44123	-1.72158	0.387636	0.303216	0
		ILMN_1725090	CTHRC1	-4.33568	-2.23413	0.51529	0.212549	0
		ILMN_1699665	CLIC6	-4.2698	-1.65425	0.38743	0.317703	0
		ILMN_1689336	HOXA10	-4.20914	-1.42805	0.339273	0.371634	0
		ILMN_1678191	GDF10	-4.18518	-1.58162	0.377911	0.334106	0
		ILMN_1732151	COL6A1	-4.18102	-1.02881	0.246066	0.490116	0
		ILMN_1806030	PPL	-4.03416	-1.76847	0.438375	0.293519	0
		ILMN_1704376	GLDN	-3.95748	-1.05464	0.266494	0.481416	0
		ILMN_1796734	SPARC	-3.92501	-1.04732	0.266833	0.483865	0
		ILMN_1672908	TWIST1	-3.91534	-1.28809	0.328985	0.409493	0
		ILMN_1862737	NA	-3.87706	-1.12614	0.290462	0.45814	0
		ILMN_1701308	COL1A1	-3.78505	-1.69326	0.447353	0.309228	0
		ILMN_2038775	TUBB2A	-3.74028	-1.38039	0.369061	0.384114	0
		ILMN_2044813	TUBB2A	-3.66248	-1.16942	0.319297	0.4446	0
		ILMN_1777397	MSX1	-3.66198	-1.46126	0.399036	0.363176	0
		ILMN_1716465	RBP7	-3.62936	-1.35429	0.373149	0.391127	0
		ILMN_1682987	PDZRN4	-3.61359	-1.36105	0.376648	0.389299	0
		ILMN_1773079	COL3A1	-3.5364	-1.16187	0.328546	0.446933	0
		ILMN_1739582	HOXA9	-3.53456	-1.40595	0.397772	0.377369	0
		ILMN_1748323	CXCL14	-3.52213	-1.72759	0.490497	0.301955	0
		ILMN_1687301	VCAN	-3.43755	-1.35795	0.395034	0.390137	0
		ILMN_1676256	TPSAB1	-3.42555	-1.1558	0.337405	0.448818	0
		ILMN_2402392	COL8A1	-3.37957	-1.19796	0.354473	0.43589	0
		ILMN_1706635	ELA2	-3.36789	-1.33866	0.397476	0.395388	1.81201
		ILMN_1812461	WISP2	-3.3676	-1.47318	0.437457	0.360188	1.81201
		ILMN_1733756	COL12A1	-3.34944	-1.1801	0.352327	0.441321	1.81201
		ILMN_1707734	NNAT	-3.32532	-1.25347	0.376947	0.419439	1.81201
		ILMN_1658333	ECM1	-3.28687	-1.05417	0.320722	0.481574	1.81201
		ILMN_1726589	CD248	-3.27073	-1.12813	0.344918	0.457507	1.81201
		ILMN_1718285	HOXC8	-3.24633	-2.00554	0.617787	0.249042	1.81201
		ILMN_1765557	OLFML2B	-3.22627	-1.00306	0.310905	0.49894	1.81201
		ILMN_1880143	NA	-3.18837	-1.39432	0.437316	0.380423	1.81201
		ILMN_2390919	FBLN2	-3.14542	-1.04592	0.332523	0.484335	1.81201
		ILMN_2411236	NRCAM	-3.13504	-1.29453	0.412921	0.40767	1.81201
		ILMN_1790338	PRRX2	-3.13339	-1.11657	0.356344	0.46119	1.81201
		ILMN_2301722	PDE8B	-3.128	-1.23798	0.395775	0.423965	1.81201
		ILMN_1758895	CTSK	-3.12366	-1.21465	0.388853	0.430879	1.81201
		ILMN_1813104	GALNTL2	-3.12111	-1.42902	0.457857	0.371383	1.81201
		ILMN_1752159	AHNAK	-3.10481	-1.00274	0.322963	0.499051	1.81201
		ILMN_2046611	MCOLN3	-3.09497	-1.18202	0.381916	0.440735	1.81201
		ILMN_1721580	TBX15	-3.04504	-1.09671	0.360164	0.46758	1.81201
		ILMN_1685433	COL8A1	-3.0347	-1.69693	0.559175	0.308442	1.81201
		ILMN_1652464	TUBA3E	-2.94561	-1.01896	0.345926	0.493471	2.35072
		ILMN_1792495	AHNAK	-2.92263	-1.09348	0.374142	0.46863	2.35072
		ILMN_1702125	HOXB7	-2.91	-1.71843	0.590524	0.30388	2.35072
		ILMN_2104356	COL1A2	-2.90308	-1.29152	0.444878	0.408522	2.35072
		ILMN_1810172	SFRP4	-2.87143	-1.07525	0.374464	0.47459	2.35072
		ILMN_1681520	DGAT2	-2.85089	-1.10431	0.387355	0.465126	2.35072
		ILMN_1764175	GPD1	-2.8046	-1.1087	0.395312	0.463713	2.35072
		ILMN_1725661	LOC728358	-2.79673	-2.24406	0.802385	0.211092	2.35072
		ILMN_1785272	COL1A2	-2.79113	-1.04521	0.374475	0.484575	2.35072
		ILMN_1674908	HOXB5	-2.78308	-1.0714	0.384968	0.475858	2.35072
		ILMN_2376723	CDKN2B	-2.774	-1.11881	0.40332	0.460474	2.35072
		ILMN_2139761	LIMCH1	-2.76961	-1.00847	0.364122	0.497071	2.35072
		ILMN_1679357	LOC728358	-2.75223	-2.28189	0.829104	0.205628	2.35072
		ILMN_1678170	MME	-2.72798	-1.13056	0.41443	0.456739	2.35072
		ILMN_2204576	HSD17B13	-2.72593	-1.00693	0.369391	0.497603	2.35072
		ILMN_1657111	C14orf78	-2.70605	-1.52025	0.561797	0.348626	2.4616
		ILMN_1692223	LCN2	-2.65864	-1.17994	0.443814	0.441369	3.34525
		ILMN_2174805	CD300LG	-2.64709	-1.27188	0.480484	0.414119	3.34525
		ILMN_2165289	DEFA3	-2.63687	-2.24198	0.850242	0.211396	3.34525
		ILMN_1693262	LOC653600	-2.63611	-1.53825	0.583529	0.344303	3.34525
		ILMN_2193213	DEFA1	-2.62188	-2.53234	0.965849	0.172858	3.34525
		ILMN_2102721	LOC728358	-2.58826	-2.09858	0.810808	0.233488	3.34525
		ILMN_1770800	PODN	-2.57206	-1.02121	0.397039	0.492704	3.67506
		ILMN_1691413	NNAT	-2.56756	-1.77292	0.690507	0.292616	3.67506
		ILMN_2304495	PPP1R1B	-2.54728	-1.54728	0.607424	0.342155	3.67506
		ILMN_1772976	BTNL9	-2.5462	-1.22195	0.479913	0.428702	3.67506
		ILMN_2169801	TPSAB1	-2.54282	-1.03607	0.40745	0.487653	3.67506
		ILMN_1680424	CTSG	-2.52644	-1.18274	0.468143	0.440515	3.67506
		ILMN_2167758	CILP	-2.51671	-1.64566	0.653893	0.3196	3.67506
		ILMN_1815527	HBD	-2.50247	-1.73674	0.69401	0.300047	3.67506
		ILMN_1755974	ALDOC	-2.49348	-1.28655	0.515966	0.409929	3.67506
		ILMN_1683844	HSD17B13	-2.46207	-1.27432	0.517579	0.413421	3.95348
		ILMN_1723847	CILP	-2.43985	-1.69838	0.6961	0.308132	3.95348
		ILMN_2166696	ANGPTL5	-2.40834	-1.08573	0.450821	0.471154	3.95348
		ILMN_1670693	LIPE	-2.39793	-1.15609	0.482121	0.448727	3.95348
		ILMN_1811468	IRX3	-2.3963	-1.12487	0.469419	0.458544	3.95348
		ILMN_2170080	CIDECP	-2.38231	-1.1263	0.472776	0.458089	4.11083
		ILMN_1688580	CAMP	-2.34061	-1.38242	0.590622	0.383576	4.11083
		ILMN_1723198	CDKN2B	-2.33601	-1.10412	0.472652	0.465187	4.11083
		ILMN_2057479	EGFL6	-2.25427	-2.0216	0.896784	0.246286	4.38872
		ILMN_1794492	HOXC6	-2.25218	-1.71957	0.763515	0.303639	4.38872
		ILMN_1739423	RN7SK	-2.22613	-1.97529	0.887321	0.254319	4.38872
		ILMN_1779597	CIDEC	-2.1395	-1.01397	0.47393	0.495181	4.58737
